# Supplementary material for: DGT-Based Assessment of Antibiotics and Hormones in a Typical Wastewater Treatment Plant and Its Receiving Water in Shanghai: Implications for Aquaculture Reuse
Source: Toxics. 2025 Nov 11;13(11):970. doi: 10.3390/toxics13110970 (PMC12656330; doi:10.3390/toxics13110970)
Supplement: Supplementary file 1 [file toxics-13-00970-s001.zip]

Archive with 1 entries (1 files):
- toxics-3912961-supplementary.pdf
